# Supplementary material for: Two new species of Mediomastus (Annelida, Capitellidae) from Tokyo Bay, Japan
Source: Zookeys. 2014 Jul 3;(422):115–26. doi: 10.3897/zookeys.422.7501 (PMC4109449; doi:10.3897/zookeys.422.7501)
Supplement: XML Treatment for Mediomastus duobalteus [file zookeys.422.7501-treatment1.xml]

<!DOCTYPE tp:taxon-treatment
  PUBLIC "-//TaxonX//DTD Taxonomic Treatment Publishing DTD v0 20100105//EN" "tax-treatment-NSO.dtd">
<tp:taxon-treatment xmlns:tp="http://www.plazi.org/taxpub"><tp:treatment-meta><kwd-group><label>Taxon classification</label><kwd><named-content content-type="kingdom">Animalia</named-content></kwd><kwd><named-content content-type="order">Scolecida</named-content></kwd><kwd><named-content content-type="family">Capitellidae</named-content></kwd></kwd-group><mixed-citation publication-type="journal"><person-group><name><surname>Tomioka</surname><given-names>Shinri</given-names></name><name><surname>Nishi</surname><given-names>Eijiroh</given-names></name><name><surname>Kajihara</surname><given-names>Hiroshi</given-names></name></person-group><article-title>Two new species of <italic>Mediomastus</italic> (Annelida, Capitellidae) from Tokyo Bay, Japan</article-title><source>Zookeys</source><day>3</day><month>7</month><year>2014</year><volume>2014</volume><issue>422</issue><fpage>115</fpage><lpage>126</lpage><pub-id pub-id-type="doi">10.3897/zookeys.422.7501</pub-id></mixed-citation></tp:treatment-meta><tp:nomenclature><tp:taxon-name>
                        <tp:taxon-name-part taxon-name-part-type="genus">Mediomastus</tp:taxon-name-part>
                        <tp:taxon-name-part taxon-name-part-type="species">duobalteus</tp:taxon-name-part>
                        <object-id xmlns:xlink="http://www.w3.org/1999/xlink" content-type="zoobank" xlink:type="simple">http://zoobank.org/BD73215A-6470-4BE1-A439-A3F6ED585513</object-id>
                    </tp:taxon-name><tp:taxon-status xmlns:xlink="http://www.w3.org/1999/xlink" xlink:type="simple">sp. n.</tp:taxon-status><xref ref-type="fig" rid="F2">Figs 2</xref><xref ref-type="fig" rid="F3"/><xref ref-type="fig" rid="F4"/><xref ref-type="fig" rid="F5"/><xref ref-type="fig" rid="F6">–6</xref></tp:nomenclature><tp:treatment-sec sec-type="Material examined"><title>Material examined.</title><p>Holotype: CBM−ZW 1088, Haneda, Tokyo Bay, St. L3e-2-1 (<named-content xmlns:xlink="http://www.w3.org/1999/xlink" content-type="dwc:verbatimCoordinates" xlink:type="simple">35.52783203°N, 139.7884979°E</named-content>, sandy mud bottom, incomplete, collected May 2012. Paratypes (six specimens): CBM-ZW 1089, Haneda, Tokyo Bay, St. L4e-1-1, <named-content xmlns:xlink="http://www.w3.org/1999/xlink" content-type="dwc:verbatimCoordinates" xlink:type="simple">35.52949905°N, 139.7836609°E</named-content>, incomplete; mounted on SEM stub, collected spring 2007; CBM-ZW 1090, Haneda, Tokyo Bay, St. L2b-2, <named-content xmlns:xlink="http://www.w3.org/1999/xlink" content-type="dwc:verbatimCoordinates" xlink:type="simple">35.52531815°N, 139.7931824°E</named-content>, sandy-mud bottom, 5 m depth, incomplete, some parts of body mounted on slides, remaining parts preserved in 70% ethanol, collected May 2012; CBM-ZW 1091, Haneda, Tokyo Bay, St. 07s-L4e-1-2, <named-content xmlns:xlink="http://www.w3.org/1999/xlink" content-type="dwc:verbatimCoordinates" xlink:type="simple">35.52949905°N, 139.7836609°E</named-content>, sandy mud bottom, incomplete, collected spring 2007; CBM-ZW 1092, St. 07s-L4e-1-3, <named-content xmlns:xlink="http://www.w3.org/1999/xlink" content-type="dwc:verbatimCoordinates" xlink:type="simple">35.52949905°N, 139.7836609°E</named-content>, sandy mud bottom, incomplete, collected spring 2007; CBM-ZW 1093, St. 07s-L4e-1-4, <named-content xmlns:xlink="http://www.w3.org/1999/xlink" content-type="dwc:verbatimCoordinates" xlink:type="simple">35.52949905°N, 139.7836609°E</named-content>, incomplete, collected spring 2007; CBM-ZW 1094, Haneda, Tokyo Bay, St. L4e-1-2, sandy mud bottom, incomplete, collected May 2012.</p></tp:treatment-sec><tp:treatment-sec sec-type="Description"><title>Description.</title><p>Holotype, anterior fragment with 73 segments; 18.0 mm in length; 0.51 mm in maximum width. Body color white in ethanol. Epithelium smooth. Nephridiopores lacking. Branchiae absent. All segments cylindrical. Sex uncertain.</p><p>Prostomium (<xref ref-type="fig" rid="F2">Fig. 2A</xref>) conical, with short palpode; eversible proboscis with numerous minute papillae. Peristomium twice as long as chaetiger 1, without eyespots, achaetigerous.</p><fig id="F2" position="float" orientation="portrait"><label>Figure 2.</label><caption><p><italic><tp:taxon-name>Mediomastus duobalteus</tp:taxon-name></italic> sp. n., holotype, CBM-ZW 1088. <bold>A</bold> Anterior end of body, left lateral view <bold>B</bold> abdominal segments, left lateral view.</p></caption><graphic xmlns:xlink="http://www.w3.org/1999/xlink" xlink:href="zookeys-422-115-g002.jpg" position="float" orientation="portrait" xlink:type="simple"/></fig><!--PageBreak--><p>Capillary chaetae unilimbate, with narrow wing (<xref ref-type="fig" rid="F3">Figs 3A</xref>, <xref ref-type="fig" rid="F4">4A</xref>), present on chaetigers 1–4; noto- and neurochaetae each 8–12 in number per fascicle (<xref ref-type="fig" rid="F3">Fig. 3A</xref>). Chaetigers 5–10 with hooded hooks, but without paddle-like chaetae. Notopodial hooded <!--PageBreak-->hooks (<xref ref-type="fig" rid="F3">Figs 3B</xref>, <xref ref-type="fig" rid="F4">4B</xref>) with short, stout fang and 3 fine teeth (<xref ref-type="fig" rid="F4">Fig. 4B</xref>); hood with opening (<xref ref-type="fig" rid="F3">Fig. 3B</xref>); shaft without constriction (<xref ref-type="fig" rid="F4">Fig. 4B</xref>); shoulder indistinct (<xref ref-type="fig" rid="F4">Fig. 4B</xref>); 6–10 hooks per fascicle. Neuropodial hooded hooks (<xref ref-type="fig" rid="F3">Figs 3C</xref>, <xref ref-type="fig" rid="F4">4C</xref>) with short, stout fang and 3 fine teeth (<xref ref-type="fig" rid="F4">Fig. 4C</xref>); hood with small opening (<xref ref-type="fig" rid="F3">Fig. 3C</xref>); shaft without constriction (<xref ref-type="fig" rid="F4">Fig. 4C</xref>); shoulder indistinct (<xref ref-type="fig" rid="F4">Fig. 4C</xref>); 5–10 hooks per fascicle (<xref ref-type="fig" rid="F4">Fig. 4C</xref>).</p><fig id="F3" position="float" orientation="portrait"><label>Figure 3.</label><caption><p><italic><tp:taxon-name>Mediomastus duobalteus</tp:taxon-name></italic> sp. n., paratype, CBM-ZW 1089, SEM images. <bold>A</bold> Capillary chaetae on segment 3 <bold>B</bold> notopodial hooded hooks on segment 6 <bold>C</bold> neuropodial hooded hooks on segment 6 <bold>D</bold> notopodial hooded hooks on segment 13.</p></caption><graphic xmlns:xlink="http://www.w3.org/1999/xlink" xlink:href="zookeys-422-115-g003.jpg" position="float" orientation="portrait" xlink:type="simple"/></fig><fig id="F4" position="float" orientation="portrait"><label>Figure 4.</label><caption><p><italic><tp:taxon-name>Mediomastus duobalteus</tp:taxon-name></italic> sp. n., paratype, CBM-ZW 1090. <bold>A</bold> Capillary chaeta from segment 2 <bold>B</bold> notopodial hooded hook from segment 6 <bold>C</bold> neuropodial hooded hook from segment 6 <bold>D</bold> notopodial hooded hook from segment 20.</p></caption><graphic xmlns:xlink="http://www.w3.org/1999/xlink" xlink:href="zookeys-422-115-g004.jpg" position="float" orientation="portrait" xlink:type="simple"/></fig><p>Abdominal segments twice as long as wide (<xref ref-type="fig" rid="F2">Fig. 2B</xref>); with hooded hooks only. Hooded hooks (<xref ref-type="fig" rid="F3">Figs 3D</xref>, <xref ref-type="fig" rid="F4">4D</xref>) with stout, pointed fang and 3 coarse teeth (<xref ref-type="fig" rid="F4">Fig. 4D</xref>); hood with opening (<xref ref-type="fig" rid="F3">Fig. 3D</xref>); shaft without constriction (<xref ref-type="fig" rid="F4">Fig. 4D</xref>); shoulder indistinct; 2–6 hooks per fascicle.</p><p>Transition from thorax to abdomen marked by change in shape of hooded hooks; hooded hooks in thorax have small fang with fine, small teeth (<xref ref-type="fig" rid="F4">Fig. 4B, C</xref>), while those in abdomen have stout, pointed fang; coarse and large teeth (<xref ref-type="fig" rid="F4">Fig. 4D</xref>).</p></tp:treatment-sec><tp:treatment-sec sec-type="Methyl-green staining"><title>Methyl-green staining.</title><p>Among seven specimens observed, methyl-green staining resulted in three patterns (<xref ref-type="fig" rid="F5">Fig. 5</xref>). All patterns showed two bands of numerous, dense, minute spots: one band on segments 2 and 3, or 3 and 4; the other extending from segments 8 or 10 to segment 11. <xref ref-type="fig" rid="F6">Figure 6</xref> shows a stained worm having the pattern diagrammed in <xref ref-type="fig" rid="F5">Fig. 5C</xref>.</p><fig id="F5" position="float" orientation="portrait"><label>Figure 5.</label><caption><p>Diagram showing the three methyl-green staining patterns observed in the thorax (consisting of 11 segments) among seven specimens of <italic><tp:taxon-name>Mediomastus duobalteus</tp:taxon-name></italic> sp. n. <bold>A</bold> Paratype, CBM-ZW 1089 <bold>B</bold> holotype, CBM-ZW 1088 <bold>C</bold> paratype, CBM-ZW 1094.</p></caption><graphic xmlns:xlink="http://www.w3.org/1999/xlink" xlink:href="zookeys-422-115-g005.jpg" position="float" orientation="portrait" xlink:type="simple"/></fig><fig id="F6" position="float" orientation="portrait"><label>Figure 6.</label><caption><p>Photograph of the thorax of <italic><tp:taxon-name>Mediomastus duobalteus</tp:taxon-name></italic> sp. n., holotype, CBM-ZW 1088, showing the methyl-green staining pattern, with the segment numbers and segmental boundaries labeled.</p></caption><graphic xmlns:xlink="http://www.w3.org/1999/xlink" xlink:href="zookeys-422-115-g006.jpg" position="float" orientation="portrait" xlink:type="simple"/></fig></tp:treatment-sec><tp:treatment-sec sec-type="Etymology"><title>Etymology.</title><p>The specific name is a noun in the nominative singular, from the Latin numeral <italic>duo</italic> (“two”) and the Latin noun <italic>balteus</italic> (“belt”), referring to the species’ diagnostic staining pattern, in which the staining pattern is two belt-like bands.</p></tp:treatment-sec><tp:treatment-sec sec-type="Remarks"><title>Remarks.</title><p>Among 14 congeners, <!--PageBreak--><italic><tp:taxon-name>Mediomastus duobalteus</tp:taxon-name></italic> most closely resembles <italic><tp:taxon-name>Mediomastus warrenae</tp:taxon-name></italic>, but differs from the latter in the staining pattern with methyl green (segments 5 and 6 lack spots in <italic><tp:taxon-name>Mediomastus duobalteus</tp:taxon-name></italic> but are darkly stained post-chaetally in <italic><tp:taxon-name>Mediomastus warrenae</tp:taxon-name></italic>), the shape of the thoracic capillary chaetae (unilimbate in <italic><tp:taxon-name>Mediomastus duobalteus</tp:taxon-name></italic> vs. bilimbate in <italic><tp:taxon-name>Mediomastus warrenae</tp:taxon-name></italic>), and the shape of the abdominal hooded hooks (constriction absent in <italic><tp:taxon-name>Mediomastus duobalteus</tp:taxon-name></italic> but present in <italic><tp:taxon-name>Mediomastus warrenae</tp:taxon-name></italic>).</p><!--PageBreak--></tp:treatment-sec></tp:taxon-treatment>
