# Supplementary material for: Two new species of Mediomastus (Annelida, Capitellidae) from Tokyo Bay, Japan
Source: Zookeys. 2014 Jul 3;(422):115–26. doi: 10.3897/zookeys.422.7501 (PMC4109449; doi:10.3897/zookeys.422.7501)
Supplement: XML Treatment for Mediomastus hanedaensis [file zookeys.422.7501-treatment2.xml]

<!DOCTYPE tp:taxon-treatment
  PUBLIC "-//TaxonX//DTD Taxonomic Treatment Publishing DTD v0 20100105//EN" "tax-treatment-NSO.dtd">
<tp:taxon-treatment xmlns:tp="http://www.plazi.org/taxpub"><tp:treatment-meta><kwd-group><label>Taxon classification</label><kwd><named-content content-type="kingdom">Animalia</named-content></kwd><kwd><named-content content-type="order">Scolecida</named-content></kwd><kwd><named-content content-type="family">Capitellidae</named-content></kwd></kwd-group><mixed-citation publication-type="journal"><person-group><name><surname>Tomioka</surname><given-names>Shinri</given-names></name><name><surname>Nishi</surname><given-names>Eijiroh</given-names></name><name><surname>Kajihara</surname><given-names>Hiroshi</given-names></name></person-group><article-title>Two new species of <italic>Mediomastus</italic> (Annelida, Capitellidae) from Tokyo Bay, Japan</article-title><source>Zookeys</source><day>3</day><month>7</month><year>2014</year><volume>2014</volume><issue>422</issue><fpage>115</fpage><lpage>126</lpage><pub-id pub-id-type="doi">10.3897/zookeys.422.7501</pub-id></mixed-citation></tp:treatment-meta><tp:nomenclature><tp:taxon-name>
                        <tp:taxon-name-part taxon-name-part-type="genus">Mediomastus</tp:taxon-name-part>
                        <tp:taxon-name-part taxon-name-part-type="species">hanedaensis</tp:taxon-name-part>
                        <object-id xmlns:xlink="http://www.w3.org/1999/xlink" content-type="zoobank" xlink:type="simple">http://zoobank.org/CE8D8CDA-3450-4E4D-86C6-AC40DD6EA18B</object-id>
                    </tp:taxon-name><tp:taxon-status xmlns:xlink="http://www.w3.org/1999/xlink" xlink:type="simple">sp. n.</tp:taxon-status><xref ref-type="fig" rid="F7">Figs 7</xref><xref ref-type="fig" rid="F8"/><xref ref-type="fig" rid="F9"/><xref ref-type="fig" rid="F10"/><xref ref-type="fig" rid="F11">–11</xref></tp:nomenclature><tp:treatment-sec sec-type="Material examined"><title>Material examined.</title><p>Holotype: CBM-ZW 1095, Haneda, Tokyo Bay, St. 07s-L4e-1-c, <named-content xmlns:xlink="http://www.w3.org/1999/xlink" content-type="dwc:verbatimCoordinates" xlink:type="simple">35.52949905°N, 139.7836609°E</named-content>, incomplete. Paratypes (two specimens): CBM-ZW 1096, same collection site as holotype, incomplete, mounted on SEM stub; CBM-ZW 1097, same collection site as holotype, incomplete, cut into 5 portions, all mounted on two slides. All specimens collected spring 2007.</p></tp:treatment-sec><tp:treatment-sec sec-type="Description"><title>Description.</title><p>Holotype incomplete, with 27 segments, sex uncertain; 16.2 mm in length; 1.33 mm in maximum width. Body color whitish yellow in ethanol. Epithelium smooth. Nephridiopores lacking. Branchiae absent. All segments cylindrical.</p><p>Prostomium (<xref ref-type="fig" rid="F7">Fig. 7A</xref>) conical, with short palpode; eversible proboscis with numerous minute papillae. Peristomium 1.2 times as wide as long, slightly longer than chaetiger 1, without eyespot, achaetigerous.</p><fig id="F7" position="float" orientation="portrait"><label>Figure 7.</label><caption><p><italic><tp:taxon-name>Mediomastus hanedaensis</tp:taxon-name></italic> sp. n., holotype, CBM-ZW 1095. <bold>A</bold> Anterior end of body, left lateral view <bold>B</bold> abdominal segments, left lateral view.</p></caption><graphic xmlns:xlink="http://www.w3.org/1999/xlink" xlink:href="zookeys-422-115-g007.jpg" position="float" orientation="portrait" xlink:type="simple"/></fig><p>Thoracic chaetigers biannulate. Thin, unilimbate, capillary chaetae with narrow wing (<xref ref-type="fig" rid="F8">Figs 8A</xref>, <xref ref-type="fig" rid="F9">9A</xref>) present on chaetigers 1–4; noto- and neurochaetae each 8–13 in number per fascicle (<xref ref-type="fig" rid="F8">Fig. 8A</xref>). Chaetigers 5–10 with hooded hooks, but without paddle-like chaetae. Notopodial hooded hooks (<xref ref-type="fig" rid="F8">Figs 8B</xref>, <xref ref-type="fig" rid="F9">9B</xref>) with short, blunt fang and 6 teeth (<xref ref-type="fig" rid="F9">Fig. 9B</xref>); hood with small opening (<xref ref-type="fig" rid="F8">Fig. 8B</xref>); shaft not constricted (<xref ref-type="fig" rid="F9">Fig. 9B</xref>); shoulder indistinct (<xref ref-type="fig" rid="F9">Fig. 9B</xref>); 6–8 hooks per fascicle (<xref ref-type="fig" rid="F8">Fig. 8B</xref>). Neuropodial hooded hooks (<xref ref-type="fig" rid="F8">Figs 8C</xref>, <xref ref-type="fig" rid="F9">9C</xref>) with short, stout fang and 7 teeth (<xref ref-type="fig" rid="F9">Fig. 9C</xref>); hood with small opening (<xref ref-type="fig" rid="F8">Fig. 8C</xref>); shaft without constriction (<xref ref-type="fig" rid="F9">Fig. 9C</xref>); shoulder indistinct (<xref ref-type="fig" rid="F9">Fig. 9C</xref>); 4–7 hooks per fascicle (<xref ref-type="fig" rid="F8">Fig. 8C</xref>).</p><fig id="F8" position="float" orientation="portrait"><label>Figure 8.</label><caption><p><italic><tp:taxon-name>Mediomastus hanedaensis</tp:taxon-name></italic> sp. n., paratype, CBM-ZW 1096, SEM images. <bold>A</bold> Capillary chaetae on segment 3 <bold>B</bold> notopodial hooded hooks on segment 6, with an arrowhead indicating hood opening <bold>C</bold> neuropodial hooded hooks on segment 6 <bold>D</bold> notopodial hooded hooks on segment 33.</p></caption><graphic xmlns:xlink="http://www.w3.org/1999/xlink" xlink:href="zookeys-422-115-g008.jpg" position="float" orientation="portrait" xlink:type="simple"/></fig><fig id="F9" position="float" orientation="portrait"><label>Figure 9.</label><caption><p><italic><tp:taxon-name>Mediomastus hanedaensis</tp:taxon-name></italic> sp. n., paratype, CBM-ZW 1097. <bold>A</bold> Capillary chaeta from segment 2 <bold>B</bold> notopodial hooded hook from segment 9 <bold>C</bold> neuropodial hooded hook from segment 7 <bold>D</bold> notopodial hooded hook from segment 18; arrow indicates constriction.</p></caption><graphic xmlns:xlink="http://www.w3.org/1999/xlink" xlink:href="zookeys-422-115-g009.jpg" position="float" orientation="portrait" xlink:type="simple"/></fig><p>Abdominal segments 2.5 times as wide as long (<xref ref-type="fig" rid="F7">Fig. 7B</xref>), with hooded hooks only. Hooded hooks with long fang and 3 teeth (<xref ref-type="fig" rid="F8">Figs 8D</xref>, <xref ref-type="fig" rid="F9">9D</xref>); fangs in abdominal hooks longer and sharper than those in thoracic hooks; opening of hood wider than that of thoracic hooks; shaft with distinct constriction (<xref ref-type="fig" rid="F9">Fig. 9D</xref>); 2–5 hooks per fascicle (<xref ref-type="fig" rid="F8">Fig. 8D</xref>).</p><!--PageBreak--><p>Transition from thorax to abdomen marked by alteration in shape of segments (longer in abdomen), shape of shaft of hooded hooks (with constriction in abdominal hooks), and length of fang of hooded hooks (longer in abdominal hooks).</p></tp:treatment-sec><tp:treatment-sec sec-type="Methyl-green staining"><title>Methyl-green staining.</title><p>Among the three specimens observed, methyl-green staining resulted in three patterns (<xref ref-type="fig" rid="F10">Fig. 10</xref>). Numerous minute spots sparsely and uniformly covered segments 5–9, 7–10, or 8–10; segment 10 (<xref ref-type="fig" rid="F10">Fig. 10A</xref>) or 11 (<xref ref-type="fig" rid="F10">Fig. 10B, C</xref>) with denser spots. <xref ref-type="fig" rid="F11">Figure 11</xref> shows the stained worm diagrammed in <xref ref-type="fig" rid="F10">Fig. 10A</xref>.</p><fig id="F10" position="float" orientation="portrait"><label>Figure 10.</label><caption><p>Diagram showing methyl-green staining patterns observed in the thorax (consisting of 11 segments) among three specimens of <italic><tp:taxon-name>Mediomastus hanedaensis</tp:taxon-name></italic> sp. n. <bold>A</bold> Paratype, CBM-ZW 1097 <bold>B</bold> paratype, CBM-ZW 1096 <bold>C</bold> holotype, CBM-ZW 1095.</p></caption><graphic xmlns:xlink="http://www.w3.org/1999/xlink" xlink:href="zookeys-422-115-g010.jpg" position="float" orientation="portrait" xlink:type="simple"/></fig><fig id="F11" position="float" orientation="portrait"><label>Figure 11.</label><caption><p>Photograph of the thorax of <italic><tp:taxon-name>Mediomastus hanedaensis</tp:taxon-name></italic> sp. n., holotype, CBM-ZW 1095, showing the methyl-green staining pattern, with the segment numbers and segmental boundaries labeled.</p></caption><graphic xmlns:xlink="http://www.w3.org/1999/xlink" xlink:href="zookeys-422-115-g011.jpg" position="float" orientation="portrait" xlink:type="simple"/></fig></tp:treatment-sec><tp:treatment-sec sec-type="Etymology"><title>Etymology.</title><p>The specific name is an adjective, referring to the type locality.</p></tp:treatment-sec><tp:treatment-sec sec-type="Remarks"><title>Remarks.</title><p><italic><tp:taxon-name>Mediomastus hanedaensis</tp:taxon-name></italic> is similar to <italic><tp:taxon-name>Mediomastus warrenae</tp:taxon-name></italic> in the shape of the thoracic hooded hooks, but differs from the latter in the staining pattern with methyl green (segments 8 and 9 uniformly spotted in <italic><tp:taxon-name>Mediomastus hanedaensis</tp:taxon-name></italic> vs. post-chaetally spotted in <italic><tp:taxon-name>Mediomastus warrenae</tp:taxon-name></italic>) and in the shape of the thoracic capillary chaetae (unilimbate in <italic><tp:taxon-name>Mediomastus hanedaensis</tp:taxon-name></italic> vs. bilimbate in <italic><tp:taxon-name>Mediomastus warrenae</tp:taxon-name></italic>).</p><!--PageBreak--><!--PageBreak--></tp:treatment-sec></tp:taxon-treatment>
